# Supplementary material for: Identification of urinary bacterial genes as biomarkers for non-invasive diagnosis of renal lupus
Source: Biomark Res. 2025 Sep 26;13:117. doi: 10.1186/s40364-025-00828-5 (PMC12465692; doi:10.1186/s40364-025-00828-5)
Supplement: Supplementary file 3 — Supplementary Material 3. Supplementary Table 3. Statistically significant KOs between control and non-renal SLE group (padj < 0.05, LDA > 1.0). Supplementary Table 4. Statistically significant KOs between control and renal SLE group (padj < 0.05, LDA > 1.0). Supplementary Table 4. Statistically significant KOs between non-renal and renal SLE group (padj < 0.05, LDA > 1.0). [file 40364_2025_828_MOESM3_ESM.xlsx]

## Sheet: Supplementary Table 3
Supplementary Table 3. Statistically significant KOs between control and non-renal SLE group (padj < 0.05, LDA > 1.0)
KO gene	LDA	padj
K07387	1.00103	0.00974953
K10974	1.0014	0.0228269
K01768	1.00221	1.50614e-05
K03586	1.00236	0.0104175
K05568	1.00366	0.000552813
K03791	1.00514	0.0027979
K05571	1.00531	0.000135727
K03557	1.00544	0.0111373
K02494	1.00548	0.0119924
K09158	1.00615	0.0151556
K01682	1.00633	0.00385412
K07014	1.00701	0.0122724
K06879	1.00853	0.0160626
K03646	1.00878	0.00685797
K03314	1.00916	0.0217446
K04097	1.00943	0.0122385
K03560	1.01168	0.0146575
K00666	1.01194	0.0105463
K01525	1.01258	0.0138209
K03600	1.01271	0.0141266
K03599	1.01278	0.0141029
K10763	1.01284	0.0141504
K06186	1.01285	0.0141742
K09801	1.01306	0.0138676
K07320	1.01319	0.0138209
K07000	1.01376	0.00211068
K03554	1.01455	0.0109844
K06189	1.0156	0.013071
K04082	1.01652	0.0035542
K13634	1.01713	0.0140669
K04044	1.01763	0.00466306
K08967	1.01928	0.00838993
K06916	1.02023	0.0171861
K07109	1.02107	0.0139275
K08194	1.02215	0.00417438
K02393	1.02318	0.0127422
K03762	1.02566	0.000327157
K03616	1.02573	0.0334182
K03821	1.02632	0.0304028
K06202	1.02719	0.00673297
K11443	1.02721	0.00399007
K01026	1.02733	0.0141926
K03748	1.02803	0.0159546
K11906	1.03097	0.0116181
K00305	1.03175	0.000297702
K11896	1.03224	0.00450477
K00314	1.0328	6.89754e-08
K11991	1.03331	0.0250091
K03806	1.03667	0.0148799
K07048	1.03929	0.0480278
K01053	1.04434	0.00192424
K01797	1.04506	6.57634e-05
K13924	1.04545	0.00639853
K10680	1.04787	0.0144137
K03089	1.04839	0.0214886
K05368	1.05118	0.000656543
K12525	1.05145	0.000977071
K05874	1.05223	3.59503e-06
K08195	1.05238	0.00222517
K02406	1.05301	0.0377035
K07724	1.05711	0.0011155
K00119	1.06148	6.43796e-06
K03335	1.06254	0.0393475
K07148	1.0634	0.00995667
K01573	1.06355	0.00879566
K11893	1.06426	0.00959114
K11895	1.06572	0.00652476
K09131	1.06585	0.00827113
K02464	1.06623	0.00579638
K02430	1.06698	0.0154793
K03566	1.06807	0.0152819
K10804	1.06868	0.00033872
K02192	1.06941	0.0490614
K07346	1.07161	0.00264946
K00040	1.07277	0.00389925
K00830	1.07434	3.74419e-07
K07274	1.07973	0.0434412
K04091	1.08123	0.00498152
K00906	1.08245	0.00178547
K01446	1.08297	0.00103167
K00249	1.08794	0.00325031
K14083	1.0892	4.60634e-12
K05567	1.09197	0.000359707
K05570	1.09474	0.00027399
K05569	1.09551	0.000292558
K11903	1.09581	0.000154464
K07104	1.09808	0.0173133
K09936	1.10167	0.0115186
K00302	1.10178	4.72102e-06
K09862	1.10951	0.0400451
K00104	1.10976	0.0200248
K04086	1.11244	0.0277955
K07783	1.1129	0.00113205
K10536	1.11432	0.0347978
K05939	1.11555	0.000567779
K03808	1.11596	0.00521975
K00304	1.1212	0.000324715
K02058	1.12255	0.00368037
K03562	1.12626	0.0319887
K03746	1.12634	0.000281776
K02427	1.12745	0.0370406
K03071	1.12779	0.0359043
K07487	1.12839	0.0201541
K01782	1.12875	0.000939266
K02452	1.13288	0.048715
K02458	1.13507	0.0472814
K03449	1.13528	0.0251267
K05527	1.13535	0.0401625
K08304	1.13602	0.0433795
K09159	1.13626	0.0374813
K07390	1.13852	0.036172
K02339	1.14407	0.0387168
K03643	1.14409	0.0484735
K03835	1.14455	0.00706001
K09705	1.14499	0.00193797
K02431	1.1453	0.034694
K07357	1.14652	0.0222825
K02462	1.14685	0.046147
K03366	1.14815	0.00243531
K03317	1.15536	0.0161162
K05921	1.15708	0.00815248
K06884	1.1609	0.00594358
K09022	1.165	0.0306802
K02193	1.17541	0.0432855
K11751	1.18408	0.00146126
K12295	1.18446	0.0352136
K09134	1.18828	0.0361184
K07778	1.1891	0.0367128
K00285	1.18927	0.00155165
K06909	1.19045	0.0480961
K12292	1.19213	0.0157164
K12294	1.19262	0.0244967
K01390	1.19314	0.0221404
K12415	1.19314	0.0221404
K12293	1.19314	0.0221404
K13925	1.19316	0.0292312
K08738	1.19568	0.00846297
K12972	1.19891	0.00965499
K02531	1.2078	0.0153583
K02786	1.20924	0.0390015
K03834	1.21814	0.00536021
K07570	1.21884	0.0177877
K08987	1.21929	0.0233011
K03713	1.2193	0.0211818
K02533	1.22671	0.0225393
K02532	1.2272	0.0493051
K00009	1.22727	0.0244665
K01061	1.22948	0.0283139
K02798	1.23222	0.0491312
K00105	1.23473	0.0217298
K00303	1.23829	0.0017918
K08156	1.24513	0.0499021
K01182	1.24872	0.0216262
K14187	1.25119	0.00215145
K03493	1.25528	0.0354778
K13256	1.25765	0.00593395
K00687	1.25869	0.0449692
K01598	1.25969	0.0476177
K01215	1.26203	0.0275381
K06191	1.26551	0.0475517
K05804	1.26855	0.00761679
K12554	1.26891	0.0202155
K00772	1.27338	0.0381511
K03483	1.27976	0.0199603
K02024	1.28353	0.0248414
K05595	1.28813	0.0144869
K03782	1.30352	0.00924883
K07223	1.32153	0.0304261
K02445	1.32458	0.00713748
K03498	1.3353	0.0214201
K03499	1.34372	0.0308926
K08234	1.34596	0.0016926
K00805	1.34712	0.0474164
K06962	1.35563	0.0344871
K01919	1.35962	0.0194829
K00557	1.3603	0.0025195
K00065	1.36033	0.000608545
K09952	1.36151	0.00136325
K02768	1.36186	0.0309866
K07571	1.37473	0.0497612
K02052	1.37793	5.59469e-06
K02054	1.38019	1.65307e-05
K01156	1.38683	0.0187094
K02053	1.3935	2.02692e-05
K00694	1.39831	0.000193328
K00568	1.40379	0.0261257
K06206	1.40408	0.0487842
K02055	1.40914	0.000112569
K08996	1.40985	0.000897626
K02769	1.41494	0.00309514
K00074	1.41704	0.0303798
K13888	1.42458	0.0486459
K00068	1.4264	0.000913303
K03610	1.42688	0.000895685
K01421	1.42707	0.0253238
K00034	1.42775	0.00410629
K00824	1.42797	0.00497218
K03648	1.43943	0.0323289
K01183	1.44101	0.000605841
K01813	1.44636	0.011109
K07345	1.44829	0.0137684
K01077	1.4502	0.00267991
K01629	1.45248	0.00980105
K01744	1.45337	0.0298744
K03328	1.45372	0.00894363
K00299	1.45923	0.000607192
K07172	1.4602	0.00116608
K07492	1.46102	0.000552168
K00868	1.46116	0.0337207
K01958	1.46491	0.0177007
K12700	1.47437	0.0416539
K03534	1.47633	0.010455
K02444	1.47633	0.0044736
K14205	1.47663	0.00267991
K01486	1.47717	0.00771327
K01514	1.48084	0.000162137
K07448	1.48145	0.00177104
K05344	1.48431	2.77067e-06
K07741	1.48896	0.000393908
K03074	1.48977	0.0328697
K00759	1.49235	0.0359577
K07693	1.49357	0.000255324
K00786	1.49396	6.04426e-06
K03827	1.49541	0.00016451
K08641	1.49546	0.00562394
K00986	1.49653	0.000314487
K03072	1.49739	0.0248141
K08969	1.50335	7.45002e-06
K00863	1.50444	6.24905e-05
K03309	1.50667	9.66156e-05
K06610	1.50826	2.99137e-06
K01073	1.51068	3.14931e-06
K12296	1.51075	0.0312688
K02840	1.51164	2.59237e-06
K00797	1.51254	0.0348499
K13004	1.51288	4.316e-06
K02076	1.51329	0.000134734
K00689	1.5135	5.30532e-06
K05352	1.51389	2.80357e-06
K08679	1.51389	2.80357e-06
K02808	1.51389	2.78708e-06
K02782	1.51447	1.50149e-06
K01632	1.51489	0.000531523
K13531	1.51752	0.0128728
K09693	1.51784	2.57862e-05
K08972	1.51874	0.000156344
K02809	1.51942	4.41722e-06
K02799	1.51969	6.1828e-07
K00961	1.52275	3.18652e-06
K00020	1.5288	0.00635181
K00517	1.5299	2.65908e-05
K00055	1.53217	5.15149e-08
K01577	1.5336	0.00153561
K03741	1.53498	0.000401655
K01574	1.53643	4.86223e-08
K01726	1.55134	0.000275278
K03704	1.55198	0.00328218
K00344	1.55628	0.000248784
K02622	1.55886	0.0395789
K02621	1.56238	0.0357444
K01243	1.56782	0.0329688
K07006	1.57071	0.0343841
K08316	1.57121	0.0119008
K01633	1.57194	0.0359043
K06200	1.57268	0.0114003
K07347	1.57319	0.000628144
K01696	1.5773	0.0418968
K07862	1.58212	0.00226547
K00648	1.58465	0.00106853
K01786	1.5934	0.0175277
K09760	1.59597	0.0374814
K01695	1.59743	0.0265348
K01839	1.60602	0.0285765
K02072	1.61145	0.0458177
K06969	1.61654	0.0305189
K03767	1.61848	0.0300115
K03386	1.62329	0.0403391
K03313	1.62388	0.00779684
K01512	1.62688	0.0407536
K01560	1.6274	5.35895e-06
K01101	1.62979	0.0462793
K01657	1.63185	0.00718937
K06199	1.63568	0.0294663
K01658	1.63666	0.0131823
K03492	1.63781	0.0490617
K00796	1.63804	0.0245433
K02372	1.63909	0.00617931
K07816	1.63998	0.0484392
K03575	1.64129	0.0287967
K00611	1.64226	0.00867822
K01750	1.64271	4.41142e-05
K01581	1.64465	0.0445205
K02243	1.64492	0.0464782
K00571	1.64553	0.0391171
K05808	1.64636	0.0387169
K02954	1.64728	0.0103825
K03327	1.6481	0.0389452
K02244	1.6485	0.0447774
K02240	1.64888	0.0447131
K02086	1.64921	0.0438835
K06198	1.65123	0.0387738
K03095	1.6515	0.0429426
K03667	1.65202	0.0321341
K01419	1.65223	0.0319404
K01079	1.65256	0.038888
K01420	1.65269	0.0212496
K01281	1.65296	0.0384331
K02246	1.65389	0.0409921
K00208	1.65455	0.00999155
K01071	1.65475	0.0343326
K00926	1.65511	0.00736034
K00852	1.65655	0.0145355
K01173	1.65678	0.0405163
K01012	1.66001	0.019546
K04763	1.66101	0.0438835
K09817	1.66209	0.00730735
K09816	1.66339	0.00858624
K06941	1.66519	0.0475517
K01916	1.66525	0.025602
K01835	1.66749	0.0399867
K01126	1.66821	0.0287967
K03455	1.66849	0.0116782
K00793	1.67238	0.0145355
K03048	1.67328	0.0379827
K07177	1.67359	0.0377035
K05823	1.67366	0.0476195
K06948	1.67501	0.0423862
K00878	1.67748	0.0148303
K00794	1.67772	0.0476873
K03700	1.67932	0.0347978
K07030	1.67938	0.0347978
K00547	1.68298	0.0292864
K07021	1.68546	0.0296471
K09812	1.68607	0.0261257
K01785	1.68735	0.0059779
K01953	1.6892	0.00726783
K00053	1.69473	0.00507582
K01736	1.6971	0.0182286
K13685	1.69886	0.0335187
K03733	1.69937	0.00459381
K00077	1.70031	0.003645
K01783	1.70103	0.000687458
K01271	1.70171	0.0303798
K00845	1.70291	0.00520083
K08602	1.70477	0.0458834
K14155	1.70514	0.020057
K04564	1.70541	0.0181693
K06885	1.70745	0.0212836
K09976	1.70836	0.02497
K07088	1.70954	0.0161963
K00874	1.70962	0.021013
K02068	1.71136	0.0107683
K06997	1.71144	0.0338728
K03346	1.7119	0.0343326
K00962	1.71283	0.0303798
K05878	1.71368	0.0132719
K09811	1.71717	0.021013
K05879	1.71753	0.0117789
K03973	1.71772	0.0128073
K05311	1.71923	0.0155905
K02069	1.7203	0.00454194
K01495	1.72308	0.0131599
K00705	1.72503	0.0468784
K01735	1.72599	0.0100792
K07305	1.72599	0.0100968
K02548	1.73111	0.01625
K10439	1.73293	0.00183017
K01687	1.73634	0.0202842
K01653	1.73637	0.00294675
K10254	1.74555	0.00715042
K03892	1.74635	0.017499
K07027	1.7472	0.00462868
K01649	1.74815	0.0254031
K01779	1.75179	0.00435626
K01096	1.75329	0.000108465
K03885	1.75542	0.000935273
K01838	1.75736	0.00827113
K03469	1.75894	0.000643307
K03559	1.75915	0.0383201
K07035	1.76052	0.00205589
K12990	1.76322	0.00593395
K03817	1.76724	0.00315021
K02245	1.76882	0.00340591
K03975	1.77294	0.00524964
K02023	1.77394	0.0187703
K07494	1.77467	0.0382257
K00135	1.77472	0.00155811
K05910	1.77734	0.00186423
K02760	1.7776	0.0445205
K02755	1.77797	0.00177834
K00691	1.77948	0.00302903
K02822	1.77954	0.0269912
K02756	1.78061	0.00191445
K07038	1.78444	0.00132932
K02075	1.78673	0.00214529
K08728	1.78751	0.00199414
K08724	1.78786	0.00250946
K02859	1.7904	0.0022884
K05822	1.79078	0.00257026
K02783	1.79161	5.52532e-05
K05992	1.79192	3.38392e-06
K02074	1.79265	0.0019619
K07304	1.79428	0.00237745
K09815	1.79623	0.00555133
K01358	1.8049	0.0159833
K01807	1.80605	0.00978389
K01759	1.80671	0.00444822
K01208	1.80789	4.90859e-06
K02011	1.8092	0.0455558
K02012	1.81177	0.0116581
K03217	1.81638	0.0465447
K01589	1.81676	0.00648104
K00800	1.81815	0.00542883
K01529	1.82217	0.000770719
K01951	1.82474	5.45468e-05
K02440	1.8299	0.0291075
K00384	1.83558	0.0275393
K07007	1.83699	0.00547957
K00640	1.84344	0.0189233
K07029	1.84706	0.00523985
K00788	1.85759	0.00246473
K01928	1.86784	0.00956328
K02356	1.87182	0.00334678
K05985	1.87316	0.00599998
K02433	1.87552	0.0178168
K07496	1.87634	0.00368037
K10563	1.87824	0.0301952
K02015	1.88419	0.020057
K01234	1.88499	0.00581459
K03778	1.88524	0.00193804
K01625	1.88552	0.018954
K00158	1.8858	0.00383238
K01703	1.88703	0.00900713
K03497	1.8905	0.00147297
K07171	1.89206	0.00281044
K01956	1.8962	0.0119212
K00661	1.89764	0.00055904
K00891	1.8992	0.00177469
K00763	1.8999	0.0115982
K11752	1.90317	0.021834
K08303	1.90318	0.0207454
K03549	1.9045	0.0308926
K03624	1.90492	0.00869364
K03315	1.92063	0.000972282
K03574	1.92626	0.0106014
K02781	1.927	0.000993424
K05885	1.93599	0.000987037
K01442	1.94717	0.000426243
K12555	1.94863	0.0391171
K01704	1.95784	0.00398243
K06919	1.96596	2.01054e-05
K06023	1.96725	0.0286204
K09686	1.96748	0.00652862
K01621	1.97432	0.000140455
K02077	1.9866	0.00218469
K01534	1.99082	0.00525946
K01952	1.99145	0.002816
K07473	2.00366	0.00143053
K00244	2.00749	0.00342583
K06901	2.01736	0.00515242
K00615	2.01823	0.0288852
K02793	2.01951	0.0159304
K06950	2.02183	0.0114593
K01239	2.02429	3.12741e-05
K01552	2.02433	0.0146823
K03496	2.02542	0.000365558
K02796	2.02914	0.0495505
K08161	2.04262	0.00931425
K03657	2.05658	0.000644735
K00059	2.05801	3.43048e-05
K00925	2.06986	0.00513318
K05340	2.08051	0.00183769
K00904	2.09107	0.000921236
K02013	2.09434	0.0136128
K01185	2.13093	0.00805243
K02016	2.1363	0.00740031
K06889	2.1487	0.0392898
K06148	2.22647	0.0326721
K08659	2.32413	0.0042579
K00100	2.35357	0.0201866
K03293	2.35877	0.0230083
K03294	2.35972	0.0422021
K00540	2.37127	1.06299e-05
K01834	2.38856	0.0110134
K07484	2.40005	0.00116114
K00680	2.42281	1.11615e-06
K02014	2.43362	0.0187703
K00754	2.71349	0.00172429

## Sheet: Supplementary Table 4
Supplementary Table 4. Statistically significant KOs between control and renal SLE group (padj < 0.05, LDA > 1.0)
KO gene	LDA	padj
K12511	1.00078	0.0444964
K02279	1.00248	0.0201827
K08310	1.00392	0.00397699
K00836	1.00481	0.0281306
K07229	1.00557	0.0456615
K09005	1.00704	0.00118243
K00529	1.00841	0.000784707
K13634	1.00941	0.0377406
K02300	1.01016	0.0384707
K02297	1.01021	0.0451399
K02298	1.01023	0.0451399
K00023	1.01082	9.18275e-05
K03196	1.01486	0.032364
K03195	1.01504	0.0224265
K06192	1.01524	0.00426848
K13541	1.01543	0.0211576
K00252	1.01575	0.00281274
K01797	1.01773	0.000778721
K09857	1.01775	0.00211276
K14187	1.01861	0.0293498
K10008	1.01912	0.0139611
K02488	1.02043	6.18926e-05
K10006	1.0212	0.00706255
K10007	1.02125	0.00691043
K10005	1.02134	0.00693558
K14058	1.02581	0.0214153
K07008	1.02592	0.0145833
K00305	1.02704	4.30132e-05
K07733	1.02819	0.00296293
K02478	1.03255	0.0269407
K00510	1.03278	0.0117982
K07046	1.03463	0.000373098
K01496	1.03696	0.00363341
K01523	1.03777	0.00649528
K07393	1.03914	0.0444965
K02348	1.04323	0.0294555
K00119	1.04399	2.75682e-06
K07506	1.04589	0.00124859
K07147	1.04913	0.00314644
K00314	1.05158	1.08899e-06
K03185	1.0534	0.0339599
K02575	1.05492	0.0313053
K00302	1.05705	0.0081413
K10001	1.05903	0.018226
K01130	1.05948	0.00648344
K07222	1.06115	0.013728
K08304	1.06208	0.0443686
K01147	1.06316	0.0168486
K07657	1.06682	0.0465853
K00040	1.07269	0.0385846
K03719	1.07788	0.0315912
K03200	1.07863	0.00633074
K09712	1.08101	0.0351478
K03676	1.0811	0.00686038
K00697	1.08619	0.0132944
K01113	1.08756	0.0279574
K08195	1.09168	0.00469766
K09017	1.09419	0.0371331
K02526	1.09502	0.0146081
K07140	1.09841	0.0149539
K07270	1.09877	1.54255e-05
K14083	1.09994	2.82256e-06
K12262	1.10027	0.00233704
K05816	1.10037	0.0172406
K07127	1.10163	0.000383538
K09019	1.1017	0.000577801
K09960	1.10233	0.0121673
K14061	1.10744	0.0235756
K01194	1.10833	0.00377474
K08160	1.10879	0.0162538
K07132	1.11105	0.017411
K09961	1.11171	0.00699837
K00666	1.11178	0.0155119
K07019	1.11945	0.0263622
K00304	1.12058	3.31843e-05
K05800	1.12601	0.0270654
K07267	1.13076	0.00762677
K03926	1.13081	0.0206747
K06445	1.13652	0.0236991
K03825	1.13805	0.00523907
K01061	1.13975	0.0127641
K11991	1.14127	0.0313053
K00860	1.14779	0.0302299
K09476	1.14853	0.0208602
K03487	1.14907	0.0234619
K13745	1.15304	0.0357746
K03806	1.15634	0.0271918
K03457	1.15743	0.0345754
K07013	1.15761	0.00613647
K00507	1.15956	1.01709e-05
K03414	1.16674	0.00889811
K00140	1.17069	0.0182854
K05839	1.17478	0.0453846
K02345	1.1748	0.0453846
K05875	1.17793	0.00688664
K04091	1.18635	0.00138802
K00303	1.19059	3.01017e-05
K07032	1.19391	0.0340619
K10804	1.21538	0.0231848
K00906	1.21773	0.0256333
K03199	1.22146	0.0309746
K03566	1.22907	0.00698604
K07246	1.24088	0.0349388
K03808	1.24168	0.00440839
K05368	1.24434	0.042723
K12525	1.24439	0.0429711
K02533	1.24611	0.0290081
K01768	1.2485	0.00440038
K02485	1.24911	0.0455308
K05365	1.25068	0.0444965
K03791	1.25249	0.00095367
K08967	1.25326	0.0129388
K07346	1.25576	0.0143859
K00226	1.26054	0.0438602
K07724	1.26151	0.0440982
K03762	1.26328	0.0301839
K02024	1.2643	0.0367948
K05845	1.27372	0.0303683
K06883	1.2744	0.00741589
K05577	1.28089	0.0461871
K02058	1.29234	0.0416326
K00285	1.29497	0.00504045
K02052	1.29584	0.00137644
K05874	1.29909	0.0138605
K03230	1.305	0.00988051
K03224	1.30503	0.0105206
K00249	1.30533	0.000374827
K03225	1.31638	0.0169475
K03219	1.31672	0.0250617
K03222	1.31683	0.0217449
K03226	1.31683	0.0217449
K03229	1.31685	0.0222346
K03228	1.31685	0.0222346
K03227	1.31686	0.0222346
K01541	1.32775	0.0407894
K12294	1.33512	0.0331487
K13925	1.33518	0.0296312
K01390	1.33538	0.0322617
K12415	1.33538	0.0322617
K12293	1.33538	0.0322617
K12292	1.33659	0.0457882
K07104	1.33798	0.0464524
K07347	1.35093	0.00575265
K01782	1.35445	0.0261174
K09705	1.36183	0.0166281
K03746	1.36893	0.00420392
K12972	1.37167	0.00964872
K02054	1.3805	0.000366302
K01446	1.38696	0.020027
K06884	1.39318	0.0120857
K02053	1.39454	0.000561287
K02055	1.39569	0.000281765
K00694	1.42141	0.0147062
K07345	1.42616	0.0293583
K06213	1.49743	0.0417538
K02445	1.50849	0.0296362
K00805	1.5102	0.044241
K02768	1.51562	0.0444965
K03317	1.52632	0.0199566
K01207	1.53224	0.0301839
K00986	1.53456	0.0193227
K01182	1.53991	0.0223203
K09936	1.54756	0.0261989
K07223	1.54806	0.0465853
K13256	1.55063	0.00348193
K02769	1.55676	0.0114405
K06962	1.57181	0.0433566
K08972	1.57279	0.00611396
K03823	1.57751	0.0250018
K00557	1.58531	0.00728324
K08996	1.58861	0.0206085
K02809	1.58915	0.000938664
K03785	1.59268	0.0278719
K00034	1.59384	0.00840687
K01514	1.59721	0.0225338
K03328	1.5976	0.0283043
K03741	1.60033	0.0243829
K09952	1.60353	0.00368997
K02073	1.61934	0.0426105
K00299	1.62529	0.00697349
K01560	1.62911	0.00868012
K07172	1.63107	0.00814134
K00065	1.63206	0.0028632
K01156	1.6333	0.00665132
K05344	1.63397	0.00078556
K01911	1.6345	0.0396175
K01183	1.63464	0.0156672
K00824	1.63611	0.0155635
K02840	1.63797	0.00178027
K00018	1.64119	0.042858
K07741	1.64149	0.0104927
K01661	1.64627	0.0346789
K03320	1.64785	0.0151043
K00517	1.64911	0.000710167
K00832	1.65488	0.00539106
K01755	1.65519	0.0251586
K01919	1.65632	0.00352266
K02799	1.66003	0.000433936
K07571	1.66308	0.0149539
K01077	1.66364	0.0154091
K01632	1.66386	0.00148398
K07150	1.66434	0.00808336
K09693	1.66478	0.0011726
K07448	1.66684	0.0119219
K03309	1.66739	0.000366302
K02444	1.66915	0.0123367
K09888	1.67291	0.0240029
K00055	1.67317	0.000126128
K13004	1.67372	0.0100983
K03281	1.6741	0.0283914
K00831	1.67411	0.0277861
K03827	1.67594	0.00222688
K02076	1.67689	0.00206213
K01073	1.67757	0.000383538
K07693	1.67831	0.00237487
K08969	1.6787	0.000486051
K14205	1.67902	0.00393938
K05352	1.67918	0.000177316
K08679	1.67918	0.000177316
K02808	1.67919	0.000173093
K00689	1.67922	0.000169782
K02782	1.67971	8.91095e-05
K00344	1.68059	0.00576355
K06610	1.68143	0.000110946
K03704	1.68194	0.0391556
K00074	1.68338	0.00746958
K00961	1.68409	0.000314426
K00786	1.69044	0.00294331
K01574	1.69474	0.000114288
K00068	1.69514	0.000661746
K06966	1.70345	0.0197009
K08641	1.7089	0.0218986
K01813	1.70931	0.0175254
K01629	1.70994	0.015982
K01958	1.71099	0.00228135
K00782	1.71167	0.0197009
K01738	1.71206	0.00175124
K00863	1.71256	0.00196392
K08590	1.71286	0.0246907
K00020	1.7157	0.00216483
K02954	1.71689	0.0407926
K07496	1.71966	0.0454004
K01304	1.71967	0.0477962
K01854	1.72404	0.0172972
K11717	1.72686	0.0476603
K01726	1.73411	0.0015152
K04041	1.75345	0.0235537
K01486	1.76274	0.00115285
K03534	1.76464	0.00511653
K02372	1.77674	0.0269407
K01750	1.77858	0.000849675
K01783	1.78097	0.0140317
K00648	1.79365	0.00995816
K07088	1.79968	0.0365874
K14155	1.85389	0.0380207
K01785	1.86391	0.0242303
K01621	1.88339	0.027108
K02759	1.89877	0.0154091
K02781	1.93561	0.00988875
K02760	1.93641	0.0100631
K01239	1.939	0.00938177
K01096	1.94171	0.00168751
K07035	1.95139	0.0124636
K05992	1.95269	0.000778721
K01208	1.95463	0.000534279
K00661	1.96699	0.0146081
K02783	1.99581	0.00029733
K07029	1.99682	0.0142694
K07483	2.02109	0.00392429
K02004	2.02758	0.0132495
K07473	2.02974	0.0290081
K06919	2.07496	0.00194005
K05885	2.10065	0.042858
K00059	2.12446	0.00650719
K01534	2.16755	0.0154604
K03496	2.17283	0.0276152
K06147	2.20087	0.00356383
K02003	2.21277	0.00460505
K01185	2.33863	0.0129388
K00540	2.53544	0.00584941
K00680	2.5495	0.00433402
K00100	2.56436	0.0148049

## Sheet: Supplementary Table 5
Supplementary Table 5. Statistically significant KOs between non-renal and renal SLE group (padj < 0.05, LDA > 1.0)
KO gene	LDA	padj
K14335	1.02175	0.00566252
K07152	1.09097	0.0378144
K01496	1.18521	0.0346123
K01523	1.18945	0.0391506
K03833	1.20112	0.0423903
K01042	1.34047	0.0396477
